# Supplementary material for: [18F]Fluorodeoxyglucose Positron Emission Tomography for Diagnosis and Monitoring of Acute Staphylococcus aureus Vascular Graft Infection in a Rat Model
Source: J Infect Dis. 2025 Nov 26;233(2):e332–41. doi: 10.1093/infdis/jiaf594 (PMC13017435; doi:10.1093/infdis/jiaf594)
Supplement: jiaf594_Supplementary_Data [file jiaf594_supplementary_data.zip]

Archive with 4 entries (4 files):
- Supplementary_FigS1.docx
- Supplementary_FigS2.docx
- Supplementary_FigS3.docx
- Supplementary_Text.docx
